# Supplementary material for: Immune Memory-like Responses of Akoya Pearl Oyster to Pinctada Birnavirus
Source: Pathogens. 2026 Apr 1;15(4):380. doi: 10.3390/pathogens15040380 (PMC13118829; doi:10.3390/pathogens15040380)
Supplement: Supplementary file 1 [file pathogens-15-00380-s001.zip › Supplemental Table S1.xlsx]

## Sheet: all
	category	over_represented_pvalue	under_represented_pvalue	numDEInCat	numInCat	term	ontology*	ratio#	padj
1	GO:0005515	3.81642e-53	1	2345	6218	protein binding	MF	0.377131	7.61415e-49
2	GO:0005737	1.00475e-29	1	1221	3288	cytoplasm	CC	0.37135	1.00228e-25
3	GO:0005886	5.63389e-21	1	911	2453	plasma membrane	CC	0.371382	3.74673e-17
4	GO:0005829	8.38564e-21	1	1519	4259	cytosol	CC	0.356656	4.18255e-17
5	GO:0048523	8.14312e-20	1	388	998	negative regulation of cellular process	BP	0.388778	3.24927e-16
6	GO:0043231	7.12852e-19	1	602	1574	intracellular membrane-bounded organelle	CC	0.382465	2.37035e-15
7	GO:0012505	1.30146e-16	1	458	1211	endomembrane system	CC	0.3782	2.892e-13
8	GO:0070161	1.3046e-16	1	133	294	anchoring junction	CC	0.452381	2.892e-13
9		5.72093e-16	1	149	294	#N/A	#N/A	0.506803	1.14138e-12
10	GO:0048513	2.65181e-15	1	374	989	animal organ development	BP	0.37816	4.80966e-12
11	GO:0016020	9.39806e-14	1	548	1440	membrane	CC	0.380556	1.56251e-10
12	GO:0005783	2.2417e-12	1	424	1111	endoplasmic reticulum	CC	0.381638	3.36156e-09
13	GO:0098590	2.35887e-12	1	249	688	plasma membrane region	CC	0.361919	3.36156e-09
14	GO:0005634	3.57828e-12	1	664	1877	nucleus	CC	0.353756	4.75935e-09
15	GO:0051649	7.64874e-12	1	136	305	establishment of localization in cell	BP	0.445902	9.5375e-09
16	GO:0045202	9.50688e-12	1	337	911	synapse	CC	0.369923	1.11572e-08
17	GO:0005576	1.21978e-11	1	482	1303	extracellular region	CC	0.369916	1.35199e-08
18	GO:0009967	2.56866e-11	1	179	440	positive regulation of signal transduction	BP	0.406818	2.56988e-08
19	GO:0048522	2.64185e-11	1	389	1092	positive regulation of cellular process	BP	0.356227	2.56988e-08
20	GO:0070887	2.70501e-11	1	273	702	cellular response to chemical stimulus	BP	0.388889	2.56988e-08
21	GO:0031982	3.26776e-11	1	171	417	vesicle	CC	0.410072	2.96341e-08
22	GO:0004674	4.05951e-11	1	146	369	protein serine/threonine kinase activity	MF	0.395664	3.52136e-08
23	GO:0031981	4.58674e-11	1	153	431	nuclear lumen	CC	0.354988	3.67925e-08
24	GO:0065008	4.61035e-11	1	263	708	regulation of biological quality	BP	0.371469	3.67925e-08
25	GO:0140996	9.93127e-11	1	170	454	histone H3 kinase activity	MF	0.374449	7.62072e-08
26	GO:0031410	1.25365e-10	1	251	670	cytoplasmic vesicle	CC	0.374627	9.1154e-08
27	GO:0005856	1.30255e-10	1	140	339	cytoskeleton	CC	0.412979	9.1154e-08
28	GO:0043227	1.32498e-10	1	148	349	membrane-bounded organelle	CC	0.424069	9.1154e-08
29	GO:0003351	1.91627e-10	1	34	57	epithelial cilium movement involved in extracellular fluid movement	BP	0.596491	1.27438e-07
30	GO:0097529	2.69895e-10	1	57	103	myeloid leukocyte migration	BP	0.553398	1.73699e-07
31	GO:0050793	2.91796e-10	1	169	434	regulation of developmental process	BP	0.389401	1.81926e-07
32	GO:0005524	3.32967e-10	1	273	741	ATP binding	MF	0.368421	1.96776e-07
33	GO:0019899	3.35341e-10	1	299	818	enzyme binding	MF	0.365526	1.96776e-07
34	GO:0042221	4.08756e-10	1	273	734	response to chemical	BP	0.371935	2.33003e-07
35	GO:0043168	5.04461e-10	1	111	257	anion binding	MF	0.431907	2.79569e-07
36	GO:0030017	6.32367e-10	1	67	125	sarcomere	CC	0.536	3.40982e-07
37	GO:0007275	8.45371e-10	1	148	367	multicellular organism development	BP	0.40327	4.43842e-07
38	GO:0003729	9.98038e-10	1	137	282	mRNA binding	MF	0.485816	5.1056e-07
39	GO:0005911	1.17953e-09	1	116	278	cell-cell junction	CC	0.417266	5.88322e-07
40	GO:0051239	1.51545e-09	1	187	496	regulation of multicellular organismal process	BP	0.377016	7.37431e-07
41	GO:0048731	1.55433e-09	1	238	647	system development	BP	0.367852	7.38345e-07
42	GO:0030424	1.64842e-09	1	278	757	axon	CC	0.367239	7.64828e-07
43	GO:0007163	1.95145e-09	1	54	113	establishment or maintenance of cell polarity	BP	0.477876	8.05285e-07
44	GO:0008092	2.17798e-09	1	85	203	cytoskeletal protein binding	MF	0.418719	8.05285e-07
45	GO:0015629	2.57567e-09	1	118	280	actin cytoskeleton	CC	0.421429	8.05285e-07
46	GO:0030154	4.24037e-09	1	201	520	cell differentiation	BP	0.386538	1.128e-06
47	GO:0005739	6.11997e-09	1	373	1037	mitochondrion	CC	0.359691	1.56538e-06
48	GO:0061014	7.57407e-09	1	16	28	positive regulation of mRNA catabolic process	BP	0.571429	1.91279e-06
49	GO:0120025	9.12178e-09	1	129	330	plasma membrane bounded cell projection	CC	0.390909	2.27486e-06
50	GO:0003779	1.04626e-08	1	95	214	actin binding	MF	0.443925	2.57703e-06
51	GO:0030587	1.24758e-08	1	68	145	sorocarp development	BP	0.468966	3.03543e-06
52	GO:0009966	1.53019e-08	1	155	394	regulation of signal transduction	BP	0.393401	3.67817e-06
53	GO:0009617	1.56234e-08	1	175	419	response to bacterium	BP	0.417661	3.71074e-06
54	GO:0031047	1.59571e-08	1	31	58	regulatory ncRNA-mediated gene silencing	BP	0.534483	3.74542e-06
55	GO:0010468	2.28131e-08	1	194	514	regulation of gene expression	BP	0.377432	5.26879e-06
56	GO:0008104	2.29755e-08	1	143	370	protein localization	BP	0.386486	5.26879e-06
57	GO:0098742	2.64155e-08	1	70	166	cell-cell adhesion via plasma-membrane adhesion molecules	BP	0.421687	5.98881e-06
58	GO:0019787	2.73587e-08	1	74	155	ubiquitin-like protein transferase activity	MF	0.477419	6.13295e-06
59	GO:1901700	3.24282e-08	1	271	746	response to oxygen-containing compound	BP	0.363271	7.18862e-06
60	GO:0098588	3.44519e-08	1	221	605	bounding membrane of organelle	CC	0.365289	7.55328e-06
61	GO:0043167	3.52229e-08	1	190	533	ion binding	MF	0.356473	7.63839e-06
62	GO:0043066	3.67317e-08	1	249	646	negative regulation of apoptotic process	BP	0.385449	7.87994e-06
63	GO:0009653	4.43589e-08	1	194	518	anatomical structure morphogenesis	BP	0.374517	9.41495e-06
64	GO:0009719	4.68638e-08	1	78	169	response to endogenous stimulus	BP	0.461538	9.84189e-06
65	GO:0032991	5.03609e-08	1	427	1219	protein-containing complex	CC	0.350287	1.04661e-05
66	GO:0043009	6.10491e-08	1	91	227	chordate embryonic development	BP	0.400881	1.25566e-05
67	GO:0006396	8.10628e-08	1	43	88	RNA processing	BP	0.488636	1.65029e-05
68	GO:0003723	9.82511e-08	1	138	351	RNA binding	MF	0.393162	1.98001e-05
69	GO:0031252	1.13398e-07	1	76	179	cell leading edge	CC	0.424581	2.2624e-05
70	GO:0071944	1.22886e-07	1	155	392	cell periphery	CC	0.395408	2.39999e-05
71	GO:0009986	1.2292e-07	1	290	795	cell surface	CC	0.36478	2.39999e-05
72	GO:0008186	1.23903e-07	1	10	16	ATP-dependent activity, acting on RNA	MF	0.625	2.39999e-05
73	GO:1901701	1.48821e-07	1	192	551	cellular response to oxygen-containing compound	BP	0.348457	2.85494e-05
74	GO:0007507	1.64363e-07	1	172	495	heart development	BP	0.347475	3.12306e-05
75	GO:0016887	1.72025e-07	1	121	322	ATP hydrolysis activity	MF	0.375776	3.23781e-05
76	GO:0015630	1.80988e-07	1	103	267	microtubule cytoskeleton	CC	0.385768	3.37466e-05
77	GO:0010975	1.94169e-07	1	90	221	regulation of neuron projection development	BP	0.40724	3.58691e-05
78	GO:0051130	2.40386e-07	1	110	283	positive regulation of cellular component organization	BP	0.388693	4.39994e-05
79	GO:0005930	2.68267e-07	1	70	141	axoneme	CC	0.496454	4.86563e-05
80	GO:0098978	2.85215e-07	1	438	1264	glutamatergic synapse	CC	0.346519	5.12642e-05
81	GO:0008569	3.1578e-07	1	13	23	minus-end-directed microtubule motor activity	MF	0.565217	5.62511e-05
82	GO:0005768	3.76551e-07	1	209	577	endosome	CC	0.362218	6.64828e-05
83	GO:0050794	4.14556e-07	1	267	744	regulation of cellular process	BP	0.358871	7.25509e-05
84	GO:0060090	4.49956e-07	1	82	182	molecular adaptor activity	MF	0.450549	7.80616e-05
85	GO:0022603	4.69245e-07	1	92	248	regulation of anatomical structure morphogenesis	BP	0.370968	8.0706e-05
86	GO:0051082	5.12343e-07	1	61	115	unfolded protein binding	MF	0.530435	8.73655e-05
87	GO:0005929	5.20841e-07	1	142	383	cilium	CC	0.370757	8.80618e-05
88	GO:0009888	5.29852e-07	1	146	405	tissue development	BP	0.360494	8.83724e-05
89	GO:0016192	5.31537e-07	1	95	234	vesicle-mediated transport	BP	0.405983	8.83724e-05
90	GO:0016567	5.6332e-07	1	127	327	protein ubiquitination	BP	0.388379	9.28826e-05
91	GO:1902531	6.60447e-07	1	149	386	regulation of intracellular signal transduction	BP	0.38601	0.000108005
92	GO:0043025	6.83408e-07	1	351	1000	neuronal cell body	CC	0.351	0.000110851
93	GO:0080134	7.03538e-07	1	86	212	regulation of response to stress	BP	0.40566	0.000113196
94	GO:0043627	7.32529e-07	1	90	201	response to estrogen	BP	0.447761	0.000116918
95	GO:0009892	7.89545e-07	1	54	110	negative regulation of metabolic process	BP	0.490909	0.000125018
96	GO:0010524	8.11426e-07	1	28	42	positive regulation of calcium ion transport into cytosol	BP	0.666667	0.000127058
97	GO:0051179	8.1517e-07	1	50	106	localization	BP	0.471698	0.000127058
98	GO:0005789	8.97817e-07	1	322	860	endoplasmic reticulum membrane	CC	0.374419	0.000138855
99	GO:0005516	9.17727e-07	1	78	188	calmodulin binding	MF	0.414894	0.000140843
100	GO:0032039	9.89098e-07	1	14	17	integrator complex	CC	0.823529	0.000150637
101	GO:0010608	1.04359e-06	1	41	87	post-transcriptional regulation of gene expression	BP	0.471264	0.000157732
102	GO:0000226	1.2097e-06	1	50	108	microtubule cytoskeleton organization	BP	0.462963	0.000176166
103	GO:0009628	1.22086e-06	1	206	572	response to abiotic stimulus	BP	0.36014	0.000176503
104	GO:0009968	1.38007e-06	1	110	297	negative regulation of signal transduction	BP	0.37037	0.000198084
105	GO:0001822	1.74095e-06	0.999999	110	277	kidney development	BP	0.397112	0.000237902
106	GO:0030097	2.11203e-06	0.999999	90	225	hemopoiesis	BP	0.4	0.000285792
107	GO:0005262	2.12006e-06	0.999999	49	110	calcium channel activity	MF	0.445455	0.000285792
108	GO:0006855	2.26058e-06	1	18	35	xenobiotic transmembrane transport	BP	0.514286	0.000302691
109	GO:0016614	2.33773e-06	1	20	30	oxidoreductase activity, acting on CH-OH group of donors	MF	0.666667	0.000310933
110	GO:1990904	2.92009e-06	0.999999	69	154	ribonucleoprotein complex	CC	0.448052	0.00038582
111	GO:0005198	2.98029e-06	0.999999	50	112	structural molecule activity	MF	0.446429	0.000387329
112	GO:0140662	2.98588e-06	1	18	24	ATP-dependent protein folding chaperone	MF	0.75	0.000387329
113	GO:0051959	2.99167e-06	1	16	26	dynein light intermediate chain binding	MF	0.615385	0.000387329
114	GO:0030239	3.00917e-06	0.999999	35	76	myofibril assembly	BP	0.460526	0.000387329
115	GO:0005874	3.03075e-06	0.999999	74	172	microtubule	CC	0.430233	0.000387606
116	GO:0033043	3.13431e-06	0.999999	38	87	regulation of organelle organization	BP	0.436782	0.000398298
117	GO:0005938	3.19977e-06	0.999998	139	360	cell cortex	CC	0.386111	0.00040208
118	GO:0030425	3.20438e-06	0.999998	306	879	dendrite	CC	0.348123	0.00040208
119	GO:0006950	3.26072e-06	0.999998	245	696	response to stress	BP	0.352011	0.000406591
120	GO:0140096	3.33723e-06	0.999999	39	76	catalytic activity, acting on a protein	MF	0.513158	0.000413547
121	GO:0042802	3.6166e-06	0.999997	746	2200	identical protein binding	MF	0.339091	0.000445399
122	GO:0035725	3.7352e-06	0.999999	38	72	sodium ion transmembrane transport	BP	0.527778	0.000457184
123	GO:0045177	4.32093e-06	0.999998	101	257	apical part of cell	CC	0.392996	0.000525651
124	GO:0098794	4.45445e-06	0.999997	197	545	postsynapse	CC	0.361468	0.000538611
125	GO:0004386	4.69267e-06	0.999999	14	23	helicase activity	MF	0.608696	0.000563997
126	GO:0035904	4.84017e-06	0.999999	30	59	aorta development	BP	0.508475	0.000578241
127	GO:0043010	5.11491e-06	0.999998	51	111	camera-type eye development	BP	0.459459	0.000605925
128	GO:0051592	5.28022e-06	0.999998	73	164	response to calcium ion	BP	0.445122	0.00061968
129	GO:0003007	5.49867e-06	0.999997	65	163	heart morphogenesis	BP	0.398773	0.000641543
130	GO:0005794	5.71787e-06	0.999996	375	1110	Golgi apparatus	CC	0.337838	0.00066324
131	GO:0072070	5.81708e-06	1	12	14	loop of Henle development	BP	0.857143	0.000670847
132	GO:0001736	5.9217e-06	0.999998	34	75	establishment of planar polarity	BP	0.453333	0.000678988
133	GO:0008559	6.23999e-06	0.999999	14	28	ABC-type xenobiotic transporter activity	MF	0.5	0.000711394
134	GO:0007155	6.44703e-06	0.999997	106	296	cell adhesion	BP	0.358108	0.000730822
135	GO:0032559	6.65703e-06	0.999999	17	28	adenyl ribonucleotide binding	MF	0.607143	0.000750364
136	GO:0022607	6.79615e-06	0.999997	100	265	cellular component assembly	BP	0.377358	0.000759428
137	GO:0036126	6.81357e-06	0.999997	79	179	sperm flagellum	CC	0.441341	0.000759428
138	GO:0072359	7.07007e-06	0.999997	50	115	circulatory system development	BP	0.434783	0.000783639
139	GO:0062197	7.13444e-06	0.999999	14	27	cellular response to chemical stress	BP	0.518519	0.000786404
140	GO:0051056	7.30963e-06	0.999998	31	64	regulation of small GTPase mediated signal transduction	BP	0.484375	0.000801288
141	GO:0050821	7.67872e-06	0.999996	104	242	protein stabilization	BP	0.429752	0.000837148
142	GO:0006952	8.06851e-06	0.999996	83	201	defense response	BP	0.412935	0.000874863
143	GO:0048584	8.13897e-06	0.999996	102	256	positive regulation of response to stimulus	BP	0.398438	0.000876079
144	GO:0009987	8.16754e-06	0.999996	139	362	cellular process	BP	0.383978	0.000876079
145	GO:0098793	8.36474e-06	0.999995	231	623	presynapse	CC	0.370787	0.000892433
146	GO:0040012	8.53429e-06	0.999996	50	118	regulation of locomotion	BP	0.423729	0.000905679
147	GO:0003678	8.99474e-06	0.999996	45	175	DNA helicase activity	MF	0.257143	0.000949492
148	GO:0016043	9.05888e-06	0.999994	187	533	cellular component organization	BP	0.350844	0.000951231
149	GO:0022414	9.55151e-06	0.999995	100	265	reproductive process	BP	0.377358	0.000997707
150	GO:0031012	1.04926e-05	0.999994	136	364	extracellular matrix	CC	0.373626	0.00108725
151	GO:0030234	1.05178e-05	0.999995	61	138	enzyme regulator activity	MF	0.442029	0.00108725
152	GO:0098772	1.09108e-05	0.999996	45	97	molecular function regulator activity	MF	0.463918	0.00112207
153	GO:0046716	1.14164e-05	0.999996	44	87	muscle cell cellular homeostasis	BP	0.505747	0.00116316
154	GO:0035315	1.1427e-05	0.999998	18	37	hair cell differentiation	BP	0.486486	0.00116316
155	GO:0036464	1.22433e-05	0.999995	56	137	cytoplasmic ribonucleoprotein granule	CC	0.408759	0.00123993
156	GO:0043005	1.27447e-05	0.999991	226	682	neuron projection	CC	0.331378	0.00128419
157	GO:0000398	1.28477e-05	0.999996	39	73	mRNA splicing, via spliceosome	BP	0.534247	0.00128807
158	GO:0072234	1.29473e-05	0.999998	16	32	metanephric nephron tubule development	BP	0.5	0.00129155
159	GO:0048638	1.47307e-05	0.999995	33	80	regulation of developmental growth	BP	0.4125	0.00145643
160	GO:0010976	1.4746e-05	0.999993	83	207	positive regulation of neuron projection development	BP	0.400966	0.00145643
161	GO:0009790	1.53823e-05	0.999992	89	238	embryo development	BP	0.37395	0.00151179
162	GO:0071005	1.61688e-05	0.999995	36	63	U2-type precatalytic spliceosome	CC	0.571429	0.00158129
163	GO:0007560	1.67281e-05	0.999995	25	59	imaginal disc morphogenesis	BP	0.423729	0.00162801
164	GO:0005615	1.74701e-05	0.999987	464	1302	extracellular space	CC	0.356375	0.00169197
165	GO:0051094	1.92886e-05	0.999989	96	260	positive regulation of developmental process	BP	0.369231	0.00185907
166	GO:0005764	1.95965e-05	0.999988	157	417	lysosome	CC	0.376499	0.0018733
167	GO:0008152	1.98413e-05	0.999988	128	325	metabolic process	BP	0.393846	0.00188502
168	GO:0006996	2.03352e-05	0.999989	93	281	organelle organization	BP	0.330961	0.00191487
169	GO:0001817	2.03475e-05	0.99999	75	163	regulation of cytokine production	BP	0.460123	0.00191487
170	GO:0007411	2.09277e-05	0.999988	126	354	axon guidance	BP	0.355932	0.00196023
171	GO:0036477	2.11878e-05	0.999987	133	387	somatodendritic compartment	CC	0.343669	0.00197531
172	GO:0019904	2.30998e-05	0.999985	185	500	protein domain specific binding	MF	0.37	0.00214355
173	GO:0048519	2.33074e-05	0.999988	82	198	negative regulation of biological process	BP	0.414141	0.00215281
174	GO:0048471	2.3853e-05	0.999982	359	1021	perinuclear region of cytoplasm	CC	0.351616	0.00219305
175	GO:0050804	2.55647e-05	0.999985	129	340	modulation of chemical synaptic transmission	BP	0.379412	0.00233964
176	GO:0007165	2.79249e-05	0.999982	160	434	signal transduction	BP	0.368664	0.00254397
177	GO:0002221	2.84574e-05	0.999989	43	86	pattern recognition receptor signaling pathway	BP	0.5	0.0025807
178	GO:0043232	3.16632e-05	0.99998	147	414	intracellular membraneless organelle	CC	0.355072	0.00285842
179	GO:0031034	3.34536e-05	0.999996	11	20	myosin filament assembly	BP	0.55	0.00298672
180	GO:0015432	3.35175e-05	0.999996	10	18	ABC-type bile acid transporter activity	MF	0.555556	0.00298672
181	GO:2000026	3.35334e-05	0.999982	92	248	regulation of multicellular organismal development	BP	0.370968	0.00298672
182	GO:0015722	3.53429e-05	0.999994	14	25	canalicular bile acid transport	BP	0.56	0.00313389
183	GO:1902916	3.68798e-05	0.99999	28	48	positive regulation of protein polyubiquitination	BP	0.583333	0.00325571
184	GO:0002181	3.71569e-05	0.999985	53	95	cytoplasmic translation	BP	0.557895	0.00326572
185	GO:0000381	3.90102e-05	0.999984	47	90	regulation of alternative mRNA splicing, via spliceosome	BP	0.522222	0.00341152
186	GO:0003006	3.91578e-05	0.999977	109	312	developmental process involved in reproduction	BP	0.349359	0.00341152
187	GO:0007519	3.95171e-05	0.999983	52	108	skeletal muscle tissue development	BP	0.481481	0.00342785
188	GO:0001750	3.98515e-05	0.999983	44	104	photoreceptor outer segment	CC	0.423077	0.00344189
189	GO:0048589	4.09743e-05	0.99998	65	160	developmental growth	BP	0.40625	0.00352362
190	GO:0005201	4.14639e-05	0.999992	16	28	extracellular matrix structural constituent	MF	0.571429	0.00355042
191	GO:0006915	4.2177e-05	0.999977	84	196	apoptotic process	BP	0.428571	0.00359604
192	GO:0065003	4.27397e-05	0.999978	80	199	protein-containing complex assembly	BP	0.40201	0.00362255
193	GO:0046581	4.28511e-05	0.999994	12	22	intercellular canaliculus	CC	0.545455	0.00362255
194	GO:0072686	4.32669e-05	0.999978	75	174	mitotic spindle	CC	0.431034	0.00364227
195	GO:0033762	4.35218e-05	0.99999	19	35	response to glucagon	BP	0.542857	0.00364833
196	GO:0043065	4.3816e-05	0.999973	144	378	positive regulation of apoptotic process	BP	0.380952	0.00365763
197	GO:0008017	4.5208e-05	0.999975	91	244	microtubule binding	MF	0.372951	0.0037581
198	GO:0060627	4.57005e-05	0.999979	56	132	regulation of vesicle-mediated transport	BP	0.424242	0.00378328
199	GO:0055074	4.73467e-05	0.999984	31	63	calcium ion homeostasis	BP	0.492063	0.00390336
200	GO:0009755	4.9648e-05	0.999986	27	49	hormone-mediated signaling pathway	BP	0.55102	0.00406068
201	GO:0010038	4.9662e-05	0.999974	78	187	response to metal ion	BP	0.417112	0.00406068
202	GO:0005102	5.04078e-05	0.999965	222	632	signaling receptor binding	MF	0.351266	0.00410484
203	GO:0099512	5.08393e-05	0.999986	24	44	supramolecular fiber	CC	0.545455	0.00412315
204	GO:0006979	5.18277e-05	0.999969	123	321	response to oxidative stress	BP	0.383178	0.00418629
205	GO:1902494	5.21077e-05	0.999977	51	107	catalytic complex	CC	0.476636	0.00418866
206	GO:0030018	5.22769e-05	0.999972	78	186	Z disc	CC	0.419355	0.00418866
207	GO:0043229	5.29505e-05	0.999968	125	335	intracellular organelle	CC	0.373134	0.00422566
208	GO:0034976	5.42072e-05	0.999977	48	103	response to endoplasmic reticulum stress	BP	0.466019	0.00430872
209	GO:0045595	5.47229e-05	0.99997	82	216	regulation of cell differentiation	BP	0.37963	0.00433245
210	GO:0009266	5.52497e-05	0.999978	42	93	response to temperature stimulus	BP	0.451613	0.00435686
211	GO:0008021	5.67241e-05	0.99997	76	188	synaptic vesicle	CC	0.404255	0.00445552
212	GO:1990962	5.69996e-05	0.999992	11	21	xenobiotic transport across blood-brain barrier	BP	0.52381	0.0044596
213	GO:0045019	5.8104e-05	0.999982	30	51	negative regulation of nitric oxide biosynthetic process	BP	0.588235	0.00450801
214	GO:0007600	5.81801e-05	0.99997	73	200	sensory perception	BP	0.365	0.00450801
215	GO:0045935	5.82961e-05	0.99998	33	67	positive regulation of nucleobase-containing compound metabolic process	BP	0.492537	0.00450801
216	GO:0030010	5.92924e-05	0.999975	46	105	establishment of cell polarity	BP	0.438095	0.00456735
217	GO:0045332	6.29545e-05	0.999984	22	38	phospholipid translocation	BP	0.578947	0.00483079
218	GO:0007409	6.37576e-05	0.999966	80	201	axonogenesis	BP	0.39801	0.00487367
219	GO:0036157	6.70371e-05	0.999994	9	14	outer dynein arm	CC	0.642857	0.00510479
220	GO:0005681	6.83348e-05	0.999976	34	65	spliceosomal complex	CC	0.523077	0.00518383
221	GO:0007368	7.26005e-05	0.999964	57	153	determination of left/right symmetry	BP	0.372549	0.00548656
222	GO:0006338	7.49856e-05	0.999957	100	253	chromatin remodeling	BP	0.395257	0.00564542
223	GO:1902533	7.62124e-05	0.999951	153	408	positive regulation of intracellular signal transduction	BP	0.375	0.00571622
224	GO:0051716	7.96538e-05	0.99995	135	372	cellular response to stimulus	BP	0.362903	0.00595196
225	GO:1901981	8.12727e-05	0.999973	27	60	phosphatidylinositol phosphate binding	MF	0.45	0.00605026
226	GO:0048667	8.19187e-05	0.999969	34	80	cell morphogenesis involved in neuron differentiation	BP	0.425	0.00607568
227	GO:0032722	8.25898e-05	0.999969	37	75	positive regulation of chemokine production	BP	0.493333	0.00610277
228	GO:0034605	8.59147e-05	0.999958	62	139	cellular response to heat	BP	0.446043	0.00632504
229	GO:0061333	9.12609e-05	0.999989	9	17	renal tubule morphogenesis	BP	0.529412	0.00669392
230	GO:0002009	9.1653e-05	0.999957	51	125	morphogenesis of an epithelium	BP	0.408	0.00669806
231	GO:0045214	9.24126e-05	0.999962	41	86	sarcomere organization	BP	0.476744	0.00672892
232	GO:0005730	9.39421e-05	0.99993	312	900	nucleolus	CC	0.346667	0.00681542
233	GO:0070577	9.52441e-05	0.999978	16	35	lysine-acetylated histone binding	MF	0.457143	0.00688484
234	GO:0045807	0.000102638	0.999953	51	118	positive regulation of endocytosis	BP	0.432203	0.00739254
235	GO:0000272	0.000104113	0.999993	10	12	polysaccharide catabolic process	BP	0.833333	0.00744782
236	GO:0007420	0.000104253	0.999933	137	399	brain development	BP	0.343358	0.00744782
237	GO:0097733	0.000104526	0.999988	10	16	photoreceptor cell cilium	CC	0.625	0.00744782
238	GO:0002729	0.00010815	0.999987	13	17	positive regulation of natural killer cell cytokine production	BP	0.764706	0.00766125
239	GO:0030029	0.000108289	0.999982	13	23	actin filament-based process	BP	0.565217	0.00766125
240	GO:0045296	0.000110544	0.99996	30	70	cadherin binding	MF	0.428571	0.00779315
241	GO:0007423	0.000113057	0.999956	37	79	sensory organ development	BP	0.468354	0.00794224
242	GO:0140857	0.000117218	0.999961	29	57	histone H3T45 kinase activity	MF	0.508772	0.00820566
243	GO:0010558	0.000122382	0.999934	71	182	negative regulation of macromolecule biosynthetic process	BP	0.39011	0.0085075
244	GO:0005686	0.000124534	0.999967	25	39	U2 snRNP	CC	0.641026	0.00862701
245	GO:0000184	0.000130116	0.999967	19	37	nuclear-transcribed mRNA catabolic process, nonsense-mediated decay	BP	0.513514	0.00898253
246	GO:0007010	0.000134362	0.999942	41	99	cytoskeleton organization	BP	0.414141	0.00921389
247	GO:0055080	0.000134391	0.999956	27	55	monoatomic cation homeostasis	BP	0.490909	0.00921389
248	GO:0046872	0.000135313	0.999898	313	913	metal ion binding	MF	0.342826	0.0092285
249	GO:0031267	0.000135681	0.999914	126	350	small GTPase binding	MF	0.36	0.0092285
250	GO:0007605	0.000136313	0.999919	96	266	sensory perception of sound	BP	0.360902	0.0092285
251	GO:0003170	0.000136455	0.999981	11	18	heart valve development	BP	0.611111	0.0092285
252	GO:0005770	0.000138454	0.999922	82	207	late endosome	CC	0.396135	0.00933041
253	GO:0036303	0.000138897	0.999981	9	21	lymph vessel morphogenesis	BP	0.428571	0.00933041
254	GO:0006936	0.00014626	0.999929	54	131	muscle contraction	BP	0.412214	0.00979203
255	GO:0090084	0.000152751	0.999985	11	14	negative regulation of inclusion body assembly	BP	0.785714	0.0101585
256	GO:0006355	0.000154794	0.999894	172	498	regulation of DNA-templated transcription	BP	0.345382	0.0102601
257	GO:0030198	0.00015548	0.999908	97	254	extracellular matrix organization	BP	0.38189	0.0102715
258	GO:0030331	0.000156175	0.999943	32	65	nuclear estrogen receptor binding	MF	0.492308	0.0102833
259	GO:0098797	0.000165646	0.999947	25	52	plasma membrane protein complex	CC	0.480769	0.0108711
260	GO:0035295	0.000168247	0.999918	50	141	tube development	BP	0.35461	0.0109696
261	GO:0006941	0.000174076	0.999972	12	20	striated muscle contraction	BP	0.6	0.0113127
262	GO:0000902	0.000175784	0.999913	54	136	cell morphogenesis	BP	0.397059	0.0113866
263	GO:0005765	0.000178958	0.999894	98	241	lysosomal membrane	CC	0.406639	0.0115353
264	GO:1900425	0.000181064	0.999962	17	27	negative regulation of defense response to bacterium	BP	0.62963	0.0116155
265	GO:0005694	0.000184236	0.999886	100	332	chromosome	CC	0.301205	0.011769
266	GO:0015867	0.000184637	0.999984	8	12	ATP transport	BP	0.666667	0.011769
267	GO:0030335	0.000187996	0.999879	125	353	positive regulation of cell migration	BP	0.354108	0.0119449
268	GO:1990244	0.000188729	0.999935	28	56	histone H2AT120 kinase activity	MF	0.5	0.0119535
269	GO:0042254	0.000190279	0.999931	31	61	ribosome biogenesis	BP	0.508197	0.0120134
270	GO:0010557	0.000191758	0.99989	84	214	positive regulation of macromolecule biosynthetic process	BP	0.392523	0.0120456
271	GO:0140823	0.000191995	0.999933	29	58	histone H2BS36 kinase activity	MF	0.5	0.0120456
272	GO:0045588	0.000194984	0.999953	19	32	positive regulation of gamma-delta T cell differentiation	BP	0.59375	0.0121948
273	GO:0008285	0.000196416	0.999869	149	409	negative regulation of cell population proliferation	BP	0.364303	0.0122459
274	GO:0005085	0.0001975	0.999899	59	147	guanyl-nucleotide exchange factor activity	MF	0.401361	0.0122751
275	GO:0051640	0.000198924	0.999949	18	36	organelle localization	BP	0.5	0.0123252
276	GO:0044022	0.000202858	0.999929	29	58	histone H3S28 kinase activity	MF	0.5	0.0125073
277	GO:0006357	0.000203117	0.999869	130	353	regulation of transcription by RNA polymerase II	BP	0.368272	0.0125073
278	GO:0003735	0.000203892	0.999903	60	111	structural constituent of ribosome	MF	0.540541	0.0125165
279	GO:0010629	0.000205721	0.999858	179	495	negative regulation of gene expression	BP	0.361616	0.01259
280	GO:0120031	0.000208947	0.99995	17	32	plasma membrane bounded cell projection assembly	BP	0.53125	0.0127484
281	GO:0000956	0.000210945	0.999945	17	38	nuclear-transcribed mRNA catabolic process	BP	0.447368	0.012792
282	GO:0032027	0.000213105	0.999972	9	17	myosin light chain binding	MF	0.529412	0.0128838
283	GO:0014069	0.000216299	0.999855	147	421	postsynaptic density	CC	0.349169	0.0130374
284	GO:0031672	0.000219786	0.999938	20	41	A band	CC	0.487805	0.0132077
285	GO:0004711	0.000222886	0.999923	28	56	ribosomal protein S6 kinase activity	MF	0.5	0.0133531
286	GO:0035220	0.000223545	0.999918	28	66	wing disc development	BP	0.424242	0.0133531
287	GO:0060048	0.000232321	0.999927	25	46	cardiac muscle contraction	BP	0.543478	0.0138359
288	GO:0070729	0.000238886	0.999981	6	12	cyclic nucleotide transport	BP	0.5	0.0141424
289	GO:0005684	0.000244917	0.999962	13	19	U2-type spliceosomal complex	CC	0.684211	0.0144566
290	GO:0022402	0.000251141	0.999915	25	55	cell cycle process	BP	0.454545	0.0147516
291	GO:0098771	0.000251393	0.999888	42	96	inorganic ion homeostasis	BP	0.4375	0.0147516
292	GO:0042051	0.000257811	0.999949	13	25	compound eye photoreceptor development	BP	0.52	0.0150758
293	GO:0071014	0.00025843	0.999951	14	23	post-mRNA release spliceosomal complex	CC	0.608696	0.0150758
294	GO:0030163	0.00026451	0.999854	71	178	protein catabolic process	BP	0.398876	0.0153855
295	GO:0045838	0.000265844	0.999917	25	45	positive regulation of membrane potential	BP	0.555556	0.0154182
296	GO:0035979	0.000266872	0.999905	28	58	histone H2AXS139 kinase activity	MF	0.482759	0.0154329
297	GO:0002199	0.000268391	0.999968	11	15	zona pellucida receptor complex	CC	0.733333	0.0154759
298	GO:0098542	0.000270577	0.999829	113	309	defense response to other organism	BP	0.365696	0.015557
299	GO:0035262	0.000272311	0.999942	16	26	gonad morphogenesis	BP	0.615385	0.015567
300	GO:0045178	0.000273918	0.999924	18	40	basal part of cell	CC	0.45	0.0156141
301	GO:0032103	0.000280616	0.999889	34	71	positive regulation of response to external stimulus	BP	0.478873	0.0158485
302	GO:0008270	0.000280689	0.999796	231	636	zinc ion binding	MF	0.363208	0.0158485
303	GO:0048738	0.000280694	0.999897	28	63	cardiac muscle tissue development	BP	0.444444	0.0158485
304	GO:0071214	0.000281207	0.999905	24	55	cellular response to abiotic stimulus	BP	0.436364	0.0158485
305	GO:0004714	0.000287067	0.999899	26	59	transmembrane receptor protein tyrosine kinase activity	MF	0.440678	0.0160887
306	GO:0160111	0.000287082	0.999946	16	23	axonemal A tubule inner sheath	CC	0.695652	0.0160887
307	GO:0046691	0.000288107	0.999945	12	24	intracellular canaliculus	CC	0.5	0.0161009
308	GO:0009791	0.000291038	0.999832	80	216	post-embryonic development	BP	0.37037	0.0161811
309	GO:0030695	0.000291164	0.999914	21	42	GTPase regulator activity	MF	0.5	0.0161811
310	GO:0044023	0.000294043	0.999898	27	54	histone H4S1 kinase activity	MF	0.5	0.0162057
311	GO:0044025	0.000294043	0.999898	27	54	histone H2BS14 kinase activity	MF	0.5	0.0162057
312	GO:0140855	0.000294043	0.999898	27	54	histone H3S57 kinase activity	MF	0.5	0.0162057
313	GO:0007156	0.00029627	0.999928	15	33	homophilic cell adhesion via plasma membrane adhesion molecules	BP	0.454545	0.0162807
314	GO:0048585	0.000297115	0.999816	104	278	negative regulation of response to stimulus	BP	0.374101	0.0162807
315	GO:0120316	0.000299188	0.999958	12	17	sperm flagellum assembly	BP	0.705882	0.0162807
316	GO:0004677	0.000300012	0.999892	28	58	DNA-dependent protein kinase activity	MF	0.482759	0.0162807
317	GO:0009524	0.000300234	0.999936	15	26	phragmoplast	CC	0.576923	0.0162807
318	GO:0032831	0.000300301	0.999961	12	16	positive regulation of CD4-positive, CD25-positive, alpha-beta regulatory T cell differentiation	BP	0.75	0.0162807
319	GO:0072028	0.000305216	0.999968	7	14	nephron morphogenesis	BP	0.5	0.0165023
320	GO:0016324	0.000313755	0.999773	214	631	apical plasma membrane	CC	0.339144	0.0167821
321	GO:0006914	0.00031513	0.999854	46	101	autophagy	BP	0.455446	0.0168106
322	GO:0140545	0.000321137	0.999968	10	13	ATP-dependent protein disaggregase activity	MF	0.769231	0.0170854
323	GO:0048646	0.000322179	0.999789	121	380	anatomical structure formation involved in morphogenesis	BP	0.318421	0.0170952
324	GO:0002026	0.000342833	0.999904	20	37	regulation of the force of heart contraction	BP	0.540541	0.018121
325	GO:0042742	0.000344001	0.999775	129	343	defense response to bacterium	BP	0.376093	0.018121
326	GO:0031674	0.000344237	0.999899	19	42	I band	CC	0.452381	0.018121
327	GO:0000054	0.000347006	0.999963	11	14	ribosomal subunit export from nucleus	BP	0.785714	0.0182187
328	GO:0044024	0.000348322	0.999874	28	57	histone H2AS1 kinase activity	MF	0.491228	0.0182398
329	GO:0033700	0.000353635	0.999947	9	19	phospholipid efflux	BP	0.473684	0.0184563
330	GO:0005912	0.000354306	0.999813	59	154	adherens junction	CC	0.383117	0.0184563
331	GO:0090555	0.000356148	0.999965	8	12	phosphatidylethanolamine flippase activity	MF	0.666667	0.018504
332	GO:0036159	0.000359073	0.999928	13	24	inner dynein arm assembly	BP	0.541667	0.0186075
333	GO:0071495	0.000362537	0.999834	41	103	cellular response to endogenous stimulus	BP	0.398058	0.0187383
334	GO:0055062	0.00037503	0.999878	23	47	phosphate ion homeostasis	BP	0.489362	0.0193339
335	GO:0000245	0.000385334	0.999905	19	30	spliceosomal complex assembly	BP	0.633333	0.019763
336	GO:0015127	0.00039091	0.99995	8	16	bilirubin transmembrane transporter activity	MF	0.5	0.0197945
337	GO:0015431	0.00039091	0.99995	8	16	ABC-type glutathione S-conjugate transporter activity	MF	0.5	0.0197945
338	GO:0015723	0.00039091	0.99995	8	16	bilirubin transport	BP	0.5	0.0197945
339	GO:0071716	0.00039091	0.99995	8	16	leukotriene transport	BP	0.5	0.0197945
340	GO:1901086	0.00039091	0.99995	8	16	benzylpenicillin metabolic process	BP	0.5	0.0197945
341	GO:0098982	0.000398573	0.999759	91	236	GABA-ergic synapse	CC	0.385593	0.0201315
342	GO:0016491	0.00040166	0.999786	63	145	oxidoreductase activity	MF	0.434483	0.0202362
343	GO:0050905	0.000407175	0.999806	46	107	neuromuscular process	BP	0.429907	0.0204623
344	GO:0031349	0.000408656	0.999883	21	37	positive regulation of defense response	BP	0.567568	0.0204852
345	GO:0080090	0.000413353	0.999719	147	416	regulation of primary metabolic process	BP	0.353365	0.0206687
346	GO:0072371	0.000424655	0.999848	27	55	histone H2AS121 kinase activity	MF	0.490909	0.0211388
347	GO:0000278	0.000431831	0.999796	45	103	mitotic cell cycle	BP	0.436893	0.0213254
348	GO:0009737	0.000437314	0.999803	42	90	response to abscisic acid	BP	0.466667	0.0214969
349	GO:0004676	0.000437459	0.999843	27	55	3-phosphoinositide-dependent protein kinase activity	MF	0.490909	0.0214969
350	GO:0019901	0.000444305	0.999678	207	597	protein kinase binding	MF	0.346734	0.0217797
351	GO:0003341	0.000455804	0.999872	18	37	cilium movement	BP	0.486486	0.0221343
352	GO:0004679	0.000457716	0.999824	30	63	AMP-activated protein kinase activity	MF	0.47619	0.0221648
353	GO:0048568	0.000459466	0.999785	41	105	embryonic organ development	BP	0.390476	0.0221957
354	GO:0016604	0.000461455	0.999692	131	370	nuclear body	CC	0.354054	0.0222379
355	GO:0045505	0.00046343	0.999847	23	47	dynein intermediate chain binding	MF	0.489362	0.0222792
356	GO:0035402	0.000464778	0.999828	28	58	histone H3T11 kinase activity	MF	0.482759	0.0222903
357	GO:0022843	0.000468638	0.9999	12	27	voltage-gated monoatomic cation channel activity	MF	0.444444	0.0224216
358	GO:0005773	0.000477179	0.999749	57	142	vacuole	CC	0.401408	0.0227756
359	GO:0048754	0.000482014	0.999781	37	102	branching morphogenesis of an epithelial tube	BP	0.362745	0.0229515
360	GO:0046914	0.000486024	0.99981	32	63	transition metal ion binding	MF	0.507937	0.0230873
361	GO:0016461	0.000488616	0.999925	10	17	unconventional myosin complex	CC	0.588235	0.0231296
362	GO:0097435	0.000489233	0.999821	26	58	supramolecular fiber organization	BP	0.448276	0.0231296
363	GO:0097553	0.000491409	0.999855	19	39	calcium ion transmembrane import into cytosol	BP	0.487179	0.0231775
364	GO:0035175	0.000502426	0.999813	28	58	histone H3S10 kinase activity	MF	0.482759	0.0236413
365	GO:0046907	0.000512319	0.999757	41	111	intracellular transport	BP	0.369369	0.02405
366	GO:0030659	0.000514028	0.999665	118	325	cytoplasmic vesicle membrane	CC	0.363077	0.0240731
367	GO:0072518	0.000515222	0.99981	27	57	Rho-dependent protein serine/threonine kinase activity	MF	0.473684	0.0240731
368	GO:0006468	0.000517481	0.999734	52	132	protein phosphorylation	BP	0.393939	0.0241221
369	GO:0005488	0.000525331	0.999573	457	1537	binding	MF	0.297332	0.024431
370	GO:0022604	0.000537976	0.999851	16	38	regulation of cell morphogenesis	BP	0.421053	0.0249608
371	GO:0048562	0.000541712	0.999829	21	43	embryonic organ morphogenesis	BP	0.488372	0.0250759
372	GO:0051656	0.000545744	0.999877	13	27	establishment of organelle localization	BP	0.481481	0.025204
373	GO:0001764	0.000547311	0.999661	96	251	neuron migration	BP	0.38247	0.025218
374	GO:1901888	0.000560059	0.99985	16	34	regulation of cell junction assembly	BP	0.470588	0.0257152
375	GO:0061371	0.000560734	0.999805	23	52	determination of heart left/right asymmetry	BP	0.442308	0.0257152
376	GO:0005267	0.000561968	0.999878	12	27	potassium channel activity	MF	0.444444	0.0257152
377	GO:0030183	0.000563261	0.999746	39	89	B cell differentiation	BP	0.438202	0.0257154
378	GO:0004694	0.000575851	0.999787	27	56	eukaryotic translation initiation factor 2alpha kinase activity	MF	0.482143	0.02622
379	GO:0010604	0.000576942	0.999636	99	276	positive regulation of macromolecule metabolic process	BP	0.358696	0.02622
380	GO:0001845	0.000580442	0.999912	9	17	phagolysosome assembly	BP	0.529412	0.0263191
381	GO:0007339	0.000594827	0.999782	28	54	binding of sperm to zona pellucida	BP	0.518519	0.0269102
382	GO:0045815	0.00060973	0.999741	33	78	transcription initiation-coupled chromatin remodeling	BP	0.423077	0.0274928
383	GO:0005788	0.000610462	0.999645	77	186	endoplasmic reticulum lumen	CC	0.413978	0.0274928
384	GO:0072354	0.000613355	0.999772	27	56	histone H3T3 kinase activity	MF	0.482143	0.0275365
385	GO:0030644	0.000614191	0.999836	15	35	intracellular chloride ion homeostasis	BP	0.428571	0.0275365
386	GO:0031397	0.000615932	0.999705	46	100	negative regulation of protein ubiquitination	BP	0.46	0.0275526
387	GO:1905515	0.000624124	0.999748	30	68	non-motile cilium assembly	BP	0.441176	0.0278566
388	GO:0005525	0.000630777	0.999593	117	282	GTP binding	MF	0.414894	0.0280405
389	GO:0003713	0.000631056	0.999589	114	311	transcription coactivator activity	MF	0.366559	0.0280405
390	GO:0005688	0.000636726	0.999964	10	11	U6 snRNP	CC	0.909091	0.0282296
391	GO:0055003	0.000655796	0.999911	11	15	cardiac myofibril assembly	BP	0.733333	0.0289464
392	GO:0032421	0.000669985	0.999808	16	39	stereocilium bundle	CC	0.410256	0.0294799
393	GO:0042805	0.000670837	0.999851	12	27	actinin binding	MF	0.444444	0.0294799
394	GO:0140242	0.000672419	0.999757	31	51	translation at postsynapse	BP	0.607843	0.0294845
395	GO:0061156	0.000674034	0.999879	12	19	pulmonary artery morphogenesis	BP	0.631579	0.0294905
396	GO:0001568	0.00069427	0.999634	51	145	blood vessel development	BP	0.351724	0.0303094
397	GO:0005689	0.000696858	0.999823	19	29	U12-type spliceosomal complex	CC	0.655172	0.0303559
398	GO:0003143	0.000707041	0.999786	18	40	embryonic heart tube morphogenesis	BP	0.45	0.0307324
399	GO:0007612	0.000720359	0.999597	64	163	learning	BP	0.392638	0.0311754
400	GO:0042470	0.000728836	0.999665	41	87	melanosome	CC	0.471264	0.031474
401	GO:0072657	0.000734639	0.999679	34	81	protein localization to membrane	BP	0.419753	0.0316561
402	GO:0030036	0.000746498	0.999566	71	191	actin cytoskeleton organization	BP	0.371728	0.0320978
403	GO:0090066	0.000751038	0.999756	20	44	regulation of anatomical structure size	BP	0.454545	0.0322236
404	GO:0007288	0.000759275	0.999712	26	58	sperm axoneme assembly	BP	0.448276	0.0324034
405	GO:0032501	0.000762476	0.999451	180	530	multicellular organismal process	BP	0.339623	0.0324034
406	GO:0051503	0.00076335	0.999853	15	21	adenine nucleotide transport	BP	0.714286	0.0324034
407	GO:0042026	0.000771989	0.999724	27	49	protein refolding	BP	0.55102	0.0327005
408	GO:0030703	0.00078328	0.999923	8	11	eggshell formation	BP	0.727273	0.0331085
409	GO:0060429	0.000786679	0.999526	76	229	epithelium development	BP	0.331878	0.0331819
410	GO:0010040	0.000813348	0.999906	10	13	response to iron(II) ion	BP	0.769231	0.0342344
411	GO:0033365	0.0008151	0.999651	33	74	protein localization to organelle	BP	0.445946	0.0342359
412	GO:0002833	0.000822088	0.999842	13	20	positive regulation of response to biotic stimulus	BP	0.65	0.0344569
413	GO:0051597	0.000827765	0.999726	21	44	response to methylmercury	BP	0.477273	0.0346221
414	GO:0048468	0.000841645	0.999426	129	390	cell development	BP	0.330769	0.0350556
415	GO:0035403	0.000852879	0.999673	27	57	histone H3T6 kinase activity	MF	0.473684	0.0354065
416	GO:0032040	0.000853617	0.999614	39	81	small-subunit processome	CC	0.481481	0.0354065
417	GO:0000974	0.000856418	0.999686	25	52	Prp19 complex	CC	0.480769	0.035449
418	GO:0097190	0.000888017	0.99967	27	52	apoptotic signaling pathway	BP	0.519231	0.036605
419	GO:0033292	0.000893693	0.999853	12	17	T-tubule organization	BP	0.705882	0.036763
420	GO:0051241	0.000915675	0.999361	146	431	negative regulation of multicellular organismal process	BP	0.338747	0.0375215
421	GO:0001952	0.000915892	0.999855	10	16	regulation of cell-matrix adhesion	BP	0.625	0.0375215
422	GO:0031154	0.000924041	0.999668	23	51	culmination involved in sorocarp development	BP	0.45098	0.0377777
423	GO:0023061	0.000929167	0.999811	14	21	signal release	BP	0.666667	0.0379096
424	GO:0030684	0.000932366	0.999775	17	26	preribosome	CC	0.653846	0.0379625
425	GO:0010821	0.000947402	0.999714	19	36	regulation of mitochondrion organization	BP	0.527778	0.0383043
426	GO:0003746	0.00094844	0.999783	15	24	translation elongation factor activity	MF	0.625	0.0383043
427	GO:0060113	0.000953973	0.999745	14	33	inner ear receptor cell differentiation	BP	0.424242	0.0384499
428	GO:0034644	0.000960472	0.999588	32	73	cellular response to UV	BP	0.438356	0.0386338
429	GO:0060255	0.000969297	0.999445	62	182	regulation of macromolecule metabolic process	BP	0.340659	0.0389103
430	GO:0032420	0.000976316	0.999579	30	79	stereocilium	CC	0.379747	0.0391134
431	GO:0007015	0.000983274	0.999534	39	95	actin filament organization	BP	0.410526	0.0393132
432	GO:0045893	0.0010016	0.999321	125	360	positive regulation of DNA-templated transcription	BP	0.347222	0.0399657
433	GO:0071714	0.00100631	0.999844	8	17	icosanoid transmembrane transporter activity	MF	0.470588	0.0400736
434	GO:0015420	0.00101633	0.999842	8	17	ABC-type vitamin B12 transporter activity	MF	0.470588	0.0403637
435	GO:0097542	0.00101921	0.999588	29	62	ciliary tip	CC	0.467742	0.0403637
436	GO:2001038	0.00101966	0.999847	8	16	regulation of cellular response to drug	BP	0.5	0.0403637
437	GO:0009744	0.00104872	0.999555	31	70	response to sucrose	BP	0.442857	0.0414317
438	GO:0060562	0.00106193	0.999521	33	86	epithelial tube morphogenesis	BP	0.383721	0.0418706
439	GO:0030317	0.00106887	0.99938	69	173	flagellated sperm motility	BP	0.398844	0.0420611
440	GO:0003676	0.00107739	0.999316	91	263	nucleic acid binding	MF	0.346008	0.0422005
441	GO:0042542	0.00107876	0.999431	52	124	response to hydrogen peroxide	BP	0.419355	0.0422005
442	GO:0051641	0.00108837	0.999365	67	184	cellular localization	BP	0.36413	0.0424567
443	GO:0043225	0.00109465	0.999857	7	14	ATPase-coupled inorganic anion transmembrane transporter activity	MF	0.5	0.0424567
444	GO:0015164	0.00109594	0.999857	7	14	glucuronoside transmembrane transporter activity	MF	0.5	0.0424567
445	GO:0048856	0.00109945	0.999233	142	411	anatomical structure development	BP	0.345499	0.0425099
446	GO:0007399	0.00110977	0.999179	202	585	nervous system development	BP	0.345299	0.0427875
447	GO:0072164	0.00111092	0.999744	11	28	mesonephric tubule development	BP	0.392857	0.0427875
448	GO:0061077	0.00112867	0.999612	24	43	chaperone-mediated protein folding	BP	0.55814	0.0433874
449	GO:1900150	0.00113598	0.999838	9	14	regulation of defense response to fungus	BP	0.642857	0.0435196
450	GO:0007517	0.00113647	0.999356	61	162	muscle organ development	BP	0.376543	0.0435196
451	GO:0001917	0.00114458	0.999444	41	97	photoreceptor inner segment	CC	0.42268	0.0437463
452	GO:0016050	0.00115321	0.999586	24	47	vesicle organization	BP	0.510638	0.0439916
453	GO:0120293	0.00115569	0.999757	13	21	dynein axonemal particle	CC	0.619048	0.0440023
454	GO:0007017	0.00116115	0.99959	22	47	microtubule-based process	BP	0.468085	0.0441259
455	GO:0031346	0.00116613	0.999426	39	110	positive regulation of cell projection organization	BP	0.354545	0.0442309
456	GO:0001664	0.00116958	0.99957	25	49	G protein-coupled receptor binding	MF	0.510204	0.0442776
457	GO:0009612	0.00117602	0.9993	73	190	response to mechanical stimulus	BP	0.384211	0.044437
458	GO:0006397	0.00118114	0.99947	34	79	mRNA processing	BP	0.43038	0.0445462
459	GO:0010506	0.00118362	0.999438	38	92	regulation of autophagy	BP	0.413043	0.0445554
460	GO:0032970	0.00119381	0.99964	17	36	regulation of actin filament-based process	BP	0.472222	0.0447549
461	GO:0031145	0.0011956	0.999647	20	33	anaphase-promoting complex-dependent catabolic process	BP	0.606061	0.0447549
462	GO:0043130	0.00119565	0.999357	55	128	ubiquitin binding	MF	0.429688	0.0447549
463	GO:0097731	0.00120544	0.999735	14	22	9+0 non-motile cilium	CC	0.636364	0.0450368
464	GO:0032507	0.00121494	0.999634	20	34	maintenance of protein location in cell	BP	0.588235	0.0452622
465	GO:0035293	0.00124728	0.999781	10	17	chitin-based larval cuticle pattern formation	BP	0.588235	0.0462537
466	GO:0048839	0.00125418	0.999371	41	112	inner ear development	BP	0.366071	0.0464233
467	GO:0003700	0.00126479	0.999523	24	53	DNA-binding transcription factor activity	MF	0.45283	0.0467292
468	GO:0045943	0.00127848	0.999675	14	27	positive regulation of transcription by RNA polymerase I	BP	0.518519	0.0471479
469	GO:0003014	0.00128437	0.999495	27	56	renal system process	BP	0.482143	0.0472775
470	GO:0019538	0.00129011	0.999153	105	289	protein metabolic process	BP	0.363322	0.0474015
471	GO:0050915	0.00130668	0.999842	7	12	sensory perception of sour taste	BP	0.583333	0.047922
472	GO:0032982	0.00131105	0.999863	6	11	myosin filament	CC	0.545455	0.0479941
473	GO:0030507	0.00133642	0.999509	22	51	spectrin binding	MF	0.431373	0.0488331
474	GO:0044087	0.00135274	0.999264	51	141	regulation of cellular component biogenesis	BP	0.361702	0.0492492
475	GO:0043197	0.00136577	0.999118	96	265	dendritic spine	CC	0.362264	0.0495675
476	GO:0005811	0.00136645	0.999263	56	124	lipid droplet	CC	0.451613	0.0495675
477	GO:0070063	0.00137029	0.99952	22	44	RNA polymerase binding	MF	0.5	0.0496165
478	GO:0048598	0.00138012	0.99919	63	191	embryonic morphogenesis	BP	0.329843	0.0497169
479	GO:0007615	0.00138054	0.999753	11	17	anesthesia-resistant memory	BP	0.647059	0.0497169
*: BP, MF, and CC represent Biological Process, Molecular Function, and Cellular Component groups of GO, respectively.
#:ration indicsates numDEInCat/numInCat

## Sheet: up
	category	over_represented_pvalue	under_represented_pvalue	numDEInCat	numInCat	term	ontology*	ratio#	padj
1	GO:0005515	2.9737e-17	1	1009	6218	protein binding	MF	0.162271	5.93283e-13
2	GO:0005783	1.85795e-12	1	215	1111	endoplasmic reticulum	CC	0.193519	1.8534e-08
3	GO:0005886	3.34004e-12	1	418	2453	plasma membrane	CC	0.170404	2.22124e-08
4	GO:0005789	5.57519e-12	1	184	860	endoplasmic reticulum membrane	CC	0.213953	2.78077e-08
5	GO:0000139	1.61441e-08	1	121	525	Golgi membrane	CC	0.230476	6.4418e-05
6	GO:0005765	2.18796e-08	1	62	241	lysosomal membrane	CC	0.257261	6.91679e-05
7	GO:0005829	2.42682e-08	1	667	4259	cytosol	CC	0.15661	6.91679e-05
8	GO:0045332	4.61998e-08	1	19	38	phospholipid translocation	BP	0.5	0.000113884
9	GO:0016323	5.13739e-08	1	85	429	basolateral plasma membrane	CC	0.198135	0.000113884
10	GO:0051503	1.73078e-07	1	15	21	adenine nucleotide transport	BP	0.714286	0.000345308
11	GO:0033116	2.76104e-07	1	26	58	endoplasmic reticulum-Golgi intermediate compartment membrane	CC	0.448276	0.000500778
12	GO:0009986	3.8885e-07	1	145	795	cell surface	CC	0.18239	0.000646496
13	GO:0048872	6.81571e-07	1	25	75	homeostasis of number of cells	BP	0.333333	0.001046
14	GO:0005770	1.32497e-06	1	50	207	late endosome	CC	0.241546	0.00176229
15	GO:0005764	1.82788e-06	0.999999	84	417	lysosome	CC	0.201439	0.00216563
16	GO:0006855	1.84531e-06	1	12	35	xenobiotic transmembrane transport	BP	0.342857	0.00216563
17	GO:0016192	2.22954e-06	0.999999	51	234	vesicle-mediated transport	BP	0.217949	0.00247119
18	GO:0016324	2.81644e-06	0.999999	107	631	apical plasma membrane	CC	0.169572	0.00295741
19	GO:0033762	3.90406e-06	0.999999	14	35	response to glucagon	BP	0.4	0.00372947
20	GO:0016050	4.05842e-06	0.999999	19	47	vesicle organization	BP	0.404255	0.00372947
21	GO:0048488	4.1125e-06	0.999999	24	72	synaptic vesicle endocytosis	BP	0.333333	0.00372947
22	GO:0015722	4.63002e-06	0.999999	11	25	canalicular bile acid transport	BP	0.44	0.00401624
23	GO:0043295	4.92562e-06	0.999999	17	29	glutathione binding	MF	0.586207	0.00409463
24	GO:0045778	5.19541e-06	0.999999	19	45	positive regulation of ossification	BP	0.422222	0.00414614
25	GO:0030672	5.626e-06	0.999997	68	283	synaptic vesicle membrane	CC	0.240283	0.00431709
26	GO:0098793	6.35226e-06	0.999996	117	623	presynapse	CC	0.187801	0.00469385
27	GO:0015432	7.87529e-06	0.999999	8	18	ABC-type bile acid transporter activity	MF	0.444444	0.00561142
28	GO:0046581	8.25469e-06	0.999999	9	22	intercellular canaliculus	CC	0.409091	0.00567894
29	GO:0031526	8.8769e-06	0.999996	39	183	brush border membrane	CC	0.213115	0.00590343
30	GO:0030017	9.67424e-06	0.999996	35	125	sarcomere	CC	0.28	0.00622615
31	GO:0012505	1.00987e-05	0.999993	177	1211	endomembrane system	CC	0.14616	0.0062962
32	GO:0071005	1.18801e-05	0.999997	24	63	U2-type precatalytic spliceosome	CC	0.380952	0.00718243
33	GO:0043025	1.43499e-05	0.999991	163	1000	neuronal cell body	CC	0.163	0.00817985
34	GO:0008270	1.78158e-05	0.999989	123	636	zinc ion binding	MF	0.193396	0.00987341
35	GO:0007156	1.85445e-05	0.999997	11	33	homophilic cell adhesion via plasma membrane adhesion molecules	BP	0.333333	0.0099995
36	GO:0030424	1.93091e-05	0.999988	123	757	axon	CC	0.162483	0.0101378
37	GO:0098978	2.14998e-05	0.999985	205	1264	glutamatergic synapse	CC	0.162184	0.0109985
38	GO:0035725	2.4886e-05	0.999993	20	72	sodium ion transmembrane transport	BP	0.277778	0.0120147
39	GO:0097190	2.52822e-05	0.999993	20	52	apoptotic signaling pathway	BP	0.384615	0.0120147
40	GO:0070230	2.58165e-05	0.999998	10	14	positive regulation of lymphocyte apoptotic process	BP	0.714286	0.0120147
41	GO:0090555	2.58951e-05	0.999999	6	12	phosphatidylethanolamine flippase activity	MF	0.5	0.0120147
42	GO:0034663	2.74919e-05	0.999995	14	30	endoplasmic reticulum chaperone complex	CC	0.466667	0.0122914
43	GO:1990962	3.11214e-05	0.999997	8	21	xenobiotic transport across blood-brain barrier	BP	0.380952	0.0134979
44	GO:0008559	3.28181e-05	0.999996	9	28	ABC-type xenobiotic transporter activity	MF	0.321429	0.0139309
45	GO:0050905	3.44727e-05	0.999988	28	107	neuromuscular process	BP	0.261682	0.0143284
46	GO:2001225	3.62887e-05	0.999996	9	16	regulation of chloride transport	BP	0.5625	0.0147754
47	GO:0016020	3.86926e-05	0.999972	236	1440	membrane	CC	0.163889	0.0153896
48	GO:0035995	3.934e-05	0.999995	12	18	detection of muscle stretch	BP	0.666667	0.0153896
49	GO:0043010	4.51995e-05	0.999984	27	111	camera-type eye development	BP	0.243243	0.0173418
50	GO:0005773	5.14765e-05	0.99998	32	142	vacuole	CC	0.225352	0.0190649
51	GO:0042254	5.16017e-05	0.999986	19	61	ribosome biogenesis	BP	0.311475	0.0190649
52	GO:0034599	5.29497e-05	0.999978	37	138	cellular response to oxidative stress	BP	0.268116	0.0192073
53	GO:0005801	6.02043e-05	0.999983	21	57	cis-Golgi network	CC	0.368421	0.0214489
54	GO:0005788	6.40794e-05	0.99997	44	186	endoplasmic reticulum lumen	CC	0.236559	0.0224289
55	GO:0051881	6.58092e-05	0.999979	25	67	regulation of mitochondrial membrane potential	BP	0.373134	0.0226372
56	GO:0005688	6.74485e-05	0.999996	9	11	U6 snRNP	CC	0.818182	0.0228079
57	GO:0042147	7.09796e-05	0.999976	25	79	retrograde transport, endosome to Golgi	BP	0.316456	0.0233614
58	GO:0070097	7.25981e-05	0.99999	9	24	delta-catenin binding	MF	0.375	0.0233614
59	GO:0046691	7.47471e-05	0.99999	9	24	intracellular canaliculus	CC	0.375	0.0235817
60	GO:0042632	7.63327e-05	0.999969	34	129	cholesterol homeostasis	BP	0.263566	0.0235817
61	GO:0046540	7.68286e-05	0.999981	18	40	U4/U6 x U5 tri-snRNP complex	CC	0.45	0.0235817
62	GO:1904801	7.88607e-05	0.999987	13	23	positive regulation of neuron remodeling	BP	0.565217	0.0238386
63	GO:0005743	8.06628e-05	0.999954	75	324	mitochondrial inner membrane	CC	0.231481	0.0240194
64	GO:0006892	9.17187e-05	0.999985	11	28	post-Golgi vesicle-mediated transport	BP	0.392857	0.0263945
65	GO:0033292	9.17198e-05	0.999989	10	17	T-tubule organization	BP	0.588235	0.0263945
66	GO:0022414	9.26077e-05	0.999954	48	265	reproductive process	BP	0.181132	0.0263945
67	GO:0006886	9.70911e-05	0.999951	53	227	intracellular protein transport	BP	0.23348	0.0271105
68	GO:0051592	9.78376e-05	0.999957	36	164	response to calcium ion	BP	0.219512	0.0271105
69	GO:0031267	0.000100079	0.999945	62	350	small GTPase binding	MF	0.177143	0.0273517
70	GO:0045202	0.000117628	0.99992	140	911	synapse	CC	0.153677	0.0317134
71	GO:0048280	0.000130092	0.999988	9	13	vesicle fusion with Golgi apparatus	BP	0.692308	0.0339041
72	GO:0023061	0.000130116	0.99998	11	21	signal release	BP	0.52381	0.0339041
73	GO:0009922	0.000133353	0.99999	8	11	fatty acid elongase activity	MF	0.727273	0.0339041
74	GO:0040026	0.000133865	0.999973	12	34	positive regulation of vulval development	BP	0.352941	0.0339041
75	GO:0005261	0.00013425	0.999951	26	91	monoatomic cation channel activity	MF	0.285714	0.0339041
76	GO:0002181	0.00013758	0.999944	34	95	cytoplasmic translation	BP	0.357895	0.0343106
77	GO:0070633	0.00014059	0.999973	11	38	transepithelial transport	BP	0.289474	0.0346286
78	GO:0050998	0.000156421	0.999943	27	76	nitric-oxide synthase binding	MF	0.355263	0.0362021
79	GO:0005739	0.000157337	0.999889	170	1037	mitochondrion	CC	0.163934	0.0362021
80	GO:0010008	0.000159528	0.999917	51	259	endosome membrane	CC	0.196911	0.0362021
81	GO:0005682	0.000160178	0.999971	13	24	U5 snRNP	CC	0.541667	0.0362021
82	GO:0031154	0.000161745	0.999959	15	51	culmination involved in sorocarp development	BP	0.294118	0.0362021
83	GO:0005686	0.000168732	0.999957	17	39	U2 snRNP	CC	0.435897	0.0362021
84	GO:0032588	0.000173319	0.999927	32	122	trans-Golgi network membrane	CC	0.262295	0.0362021
85	GO:0016328	0.000173356	0.999927	31	150	lateral plasma membrane	CC	0.206667	0.0362021
86	GO:0033198	0.0001735	0.999958	15	40	response to ATP	BP	0.375	0.0362021
87	GO:0005769	0.000174158	0.999899	70	387	early endosome	CC	0.180879	0.0362021
88	GO:0006513	0.000174197	0.999939	23	80	protein monoubiquitination	BP	0.2875	0.0362021
89	GO:0005385	0.000181636	0.999961	13	34	zinc ion transmembrane transporter activity	MF	0.382353	0.0372988
90	GO:0015031	0.000183213	0.99991	44	202	protein transport	BP	0.217822	0.0372988
91	GO:0007042	0.000189196	0.999972	10	20	lysosomal lumen acidification	BP	0.5	0.037717
92	GO:0070971	0.000192652	0.999959	13	31	endoplasmic reticulum exit site	CC	0.419355	0.037717
93	GO:0045807	0.000192829	0.999923	28	118	positive regulation of endocytosis	BP	0.237288	0.037717
94	GO:0060090	0.000203094	0.999904	39	182	molecular adaptor activity	MF	0.214286	0.0391502
95	GO:0051289	0.000204081	0.99992	27	107	protein homotetramerization	BP	0.252336	0.0391502
96	GO:0019899	0.000217176	0.999853	125	818	enzyme binding	MF	0.152812	0.0408762
97	GO:0010831	0.000225918	0.999965	11	19	positive regulation of myotube differentiation	BP	0.578947	0.0421242
98	GO:0071549	0.00024218	0.999928	17	65	cellular response to dexamethasone stimulus	BP	0.261538	0.0430783
99	GO:0098901	0.000243479	0.999932	18	42	regulation of cardiac muscle cell action potential	BP	0.428571	0.0430783
100	GO:0055038	0.000244645	0.999895	32	121	recycling endosome membrane	CC	0.264463	0.0430783
101	GO:0046914	0.000244968	0.999923	19	63	transition metal ion binding	MF	0.301587	0.0430783
102	GO:0045271	0.000245313	0.999956	12	22	respiratory chain complex I	CC	0.545455	0.0430783
103	GO:0036487	0.000248309	0.999965	11	17	nitric-oxide synthase inhibitor activity	MF	0.647059	0.0430783
104	GO:0030315	0.000264607	0.999901	24	93	T-tubule	CC	0.258065	0.0455102
105	GO:0098797	0.000284074	0.99993	13	52	plasma membrane protein complex	CC	0.25	0.0484407
106	GO:0005794	0.000289499	0.999791	170	1110	Golgi apparatus	CC	0.153153	0.0489474
*: BP, MF, and CC represent Biological Process, Molecular Function, and Cellular Component groups of GO, respectively.
#:ration indicsates numDEInCat/numInCat

## Sheet: down
	category	over_represented_pvalue	under_represented_pvalue	numDEInCat	numInCat	term	ontology*	ratio#	padj
1		2.32687e-17	1	119	294	#N/A	#N/A	0.404762	4.64233e-13
2	GO:0005737	2.18138e-16	1	820	3288	cytoplasm	CC	0.249392	2.17604e-12
3	GO:0005515	3.8999e-16	1	1384	6218	protein binding	MF	0.22258	2.59356e-12
4	GO:0003729	1.32414e-10	1	90	282	mRNA binding	MF	0.319149	6.60447e-07
5	GO:0005930	7.75502e-10	1	57	141	axoneme	CC	0.404255	3.09441e-06
6	GO:0036126	1.30189e-08	1	66	179	sperm flagellum	CC	0.368715	4.32899e-05
7	GO:0003351	2.89154e-08	1	32	57	epithelial cilium movement involved in extracellular fluid movement	BP	0.561404	8.2413e-05
8	GO:0005829	9.25193e-08	1	906	4259	cytosol	CC	0.212726	0.000230732
9	GO:0009719	1.28621e-07	1	67	169	response to endogenous stimulus	BP	0.39645	0.000285123
10	GO:0019787	2.04083e-07	1	63	155	ubiquitin-like protein transferase activity	MF	0.406452	0.000375751
11	GO:0097529	2.07171e-07	1	47	103	myeloid leukocyte migration	BP	0.456311	0.000375751
12	GO:0048523	2.43654e-07	1	272	998	negative regulation of cellular process	BP	0.272545	0.000387782
13	GO:0043231	2.52677e-07	1	384	1574	intracellular membrane-bounded organelle	CC	0.243964	0.000387782
14	GO:0072070	8.25943e-07	1	12	14	loop of Henle development	BP	0.857143	0.00117703
15	GO:0070161	2.5089e-06	0.999999	100	294	anchoring junction	CC	0.340136	0.003337
16	GO:1990904	3.21456e-06	0.999999	55	154	ribonucleoprotein complex	CC	0.357143	0.00400835
17	GO:0003779	4.07504e-06	0.999998	70	214	actin binding	MF	0.327103	0.00471837
18	GO:0034308	4.25696e-06	0.999999	24	59	primary alcohol metabolic process	BP	0.40678	0.00471837
19	GO:0000381	4.99732e-06	0.999998	33	90	regulation of alternative mRNA splicing, via spliceosome	BP	0.366667	0.00514117
20	GO:0002729	5.36747e-06	1	12	17	positive regulation of natural killer cell cytokine production	BP	0.705882	0.00514117
21	GO:0005681	5.41149e-06	0.999998	28	65	spliceosomal complex	CC	0.430769	0.00514117
22	GO:0031982	7.21508e-06	0.999996	125	417	vesicle	CC	0.29976	0.00634731
23	GO:0030317	7.31733e-06	0.999997	57	173	flagellated sperm motility	BP	0.32948	0.00634731
24	GO:0003924	8.6324e-06	0.999996	59	206	GTPase activity	MF	0.286408	0.00717604
25	GO:0000398	1.18342e-05	0.999996	30	73	mRNA splicing, via spliceosome	BP	0.410959	0.00944417
26	GO:0016614	1.29772e-05	0.999998	18	30	oxidoreductase activity, acting on CH-OH group of donors	MF	0.6	0.00995801
27	GO:0015629	1.38996e-05	0.999993	87	280	actin cytoskeleton	CC	0.310714	0.0102707
28	GO:0160111	1.52915e-05	0.999998	13	23	axonemal A tubule inner sheath	CC	0.565217	0.010654
29	GO:0140662	1.54862e-05	0.999998	15	24	ATP-dependent protein folding chaperone	MF	0.625	0.010654
30	GO:0032831	1.68534e-05	0.999998	11	16	positive regulation of CD4-positive, CD25-positive, alpha-beta regulatory T cell differentiation	BP	0.6875	0.0112081
31	GO:0032039	1.89383e-05	0.999998	12	17	integrator complex	CC	0.705882	0.0120451
32	GO:0003746	1.93194e-05	0.999997	14	24	translation elongation factor activity	MF	0.583333	0.0120451
33	GO:0043168	2.13219e-05	0.999989	83	257	anion binding	MF	0.322957	0.0128907
34	GO:0120293	2.94833e-05	0.999996	13	21	dynein axonemal particle	CC	0.619048	0.0168063
35	GO:0002199	4.04941e-05	0.999996	11	15	zona pellucida receptor complex	CC	0.733333	0.0224416
36	GO:0006364	4.73108e-05	0.999983	31	86	rRNA processing	BP	0.360465	0.0253293
37	GO:0072686	4.82438e-05	0.999977	55	174	mitotic spindle	CC	0.316092	0.0253293
38	GO:0005684	5.03895e-05	0.999993	12	19	U2-type spliceosomal complex	CC	0.631579	0.025578
39	GO:0004027	5.12816e-05	0.999989	16	39	alcohol sulfotransferase activity	MF	0.410256	0.025578
40	GO:0051179	5.44941e-05	0.999977	41	106	localization	BP	0.386792	0.0265173
41	GO:0008210	5.7066e-05	0.999976	40	117	estrogen metabolic process	BP	0.34188	0.0271077
42	GO:0005576	5.91131e-05	0.999956	301	1303	extracellular region	CC	0.231005	0.0274271
43	GO:0005525	6.17889e-05	0.999966	71	282	GTP binding	MF	0.251773	0.028017
44	GO:0046039	6.85165e-05	0.999982	19	44	GTP metabolic process	BP	0.431818	0.0303307
45	GO:0006396	6.99319e-05	0.999973	36	88	RNA processing	BP	0.409091	0.0303307
46	GO:0010524	8.11664e-05	0.999979	19	42	positive regulation of calcium ion transport into cytosol	BP	0.452381	0.0344543
47	GO:0043227	9.01224e-05	0.999945	101	349	membrane-bounded organelle	CC	0.289398	0.037459
48	GO:0042588	9.65488e-05	0.999992	8	12	zymogen granule	CC	0.666667	0.0393111
49	GO:0055080	9.98696e-05	0.999968	25	55	monoatomic cation homeostasis	BP	0.454545	0.0398499
50	GO:0016020	0.000105484	0.999919	326	1440	membrane	CC	0.226389	0.0410338
51	GO:0006355	0.000107313	0.999929	138	498	regulation of DNA-templated transcription	BP	0.277108	0.0410338
52	GO:0048513	0.000109007	0.99992	255	989	animal organ development	BP	0.257836	0.0410338
53	GO:0050995	0.000115839	0.999976	15	30	negative regulation of lipid catabolic process	BP	0.5	0.0427981
54	GO:0031115	0.00012005	0.999968	19	41	negative regulation of microtubule polymerization	BP	0.463415	0.0435477
55	GO:0045935	0.000134355	0.999952	28	67	positive regulation of nucleobase-containing compound metabolic process	BP	0.41791	0.0478663
*: BP, MF, and CC represent Biological Process, Molecular Function, and Cellular Component groups of GO, respectively.
#:ration indicsates numDEInCat/numInCat
