# Supplementary material for: Immune Memory-like Responses of Akoya Pearl Oyster to Pinctada Birnavirus
Source: Pathogens. 2026 Apr 1;15(4):380. doi: 10.3390/pathogens15040380 (PMC13118829; doi:10.3390/pathogens15040380)
Supplement: Supplementary file 1 [file pathogens-15-00380-s001.zip › Supplemental Table S2.xls]

## Sheet: DRA
BioProject	BioProject Submission	BioSample	BioSample Submission	Sample Name	Experiment	Experiment Title	Library Source	Library Selection	Library Strategy	Library Name	Library Layout	Run	Run Title	Run Files
PRJDB35881	PSUB041498	SAMD01608672	SSUB043006	Pinctada fucata healthy control rep 1	DRX700577	DNBSEQ-T7 paired end sequencing of SAMD01608672	TRANSCRIPTOMIC	Oligo-dT	RNA-Seq		PAIRED	DRR720556	DNBSEQ-T7 paired end sequencing of SAMD01608672	1_1.fq.gz,1_2.fq.gz
PRJDB35881	PSUB041498	SAMD01608673	SSUB043006	Pinctada fucata healthy control rep 2	DRX700578	DNBSEQ-T7 paired end sequencing of SAMD01608673	TRANSCRIPTOMIC	Oligo-dT	RNA-Seq		PAIRED	DRR720557	DNBSEQ-T7 paired end sequencing of SAMD01608673	2_1.fq.gz,2_2.fq.gz
PRJDB35881	PSUB041498	SAMD01608674	SSUB043006	Pinctada fucata healthy control rep 3	DRX700579	DNBSEQ-T7 paired end sequencing of SAMD01608674	TRANSCRIPTOMIC	Oligo-dT	RNA-Seq		PAIRED	DRR720558	DNBSEQ-T7 paired end sequencing of SAMD01608674	3_1.fq.gz,3_2.fq.gz
PRJDB35881	PSUB041498	SAMD01608675	SSUB043006	Pinctada fucata healthy control rep 4	DRX700580	DNBSEQ-T7 paired end sequencing of SAMD01608675	TRANSCRIPTOMIC	Oligo-dT	RNA-Seq		PAIRED	DRR720559	DNBSEQ-T7 paired end sequencing of SAMD01608675	4_1.fq.gz,4_2.fq.gz
PRJDB35881	PSUB041498	SAMD01608676	SSUB043006	Pinctada fucata PiBV infection survivor rep 1	DRX700581	DNBSEQ-T7 paired end sequencing of SAMD01608676	TRANSCRIPTOMIC	Oligo-dT	RNA-Seq		PAIRED	DRR720560	DNBSEQ-T7 paired end sequencing of SAMD01608676	5_1.fq.gz,5_2.fq.gz
PRJDB35881	PSUB041498	SAMD01608677	SSUB043006	Pinctada fucata PiBV infection survivor rep 2	DRX700582	DNBSEQ-T7 paired end sequencing of SAMD01608677	TRANSCRIPTOMIC	Oligo-dT	RNA-Seq		PAIRED	DRR720561	DNBSEQ-T7 paired end sequencing of SAMD01608677	6_1.fq.gz,6_2.fq.gz
PRJDB35881	PSUB041498	SAMD01608678	SSUB043006	Pinctada fucata PiBV infection survivor rep 3	DRX700583	DNBSEQ-T7 paired end sequencing of SAMD01608678	TRANSCRIPTOMIC	Oligo-dT	RNA-Seq		PAIRED	DRR720562	DNBSEQ-T7 paired end sequencing of SAMD01608678	7_1.fq.gz,7_2.fq.gz
PRJDB35881	PSUB041498	SAMD01608679	SSUB043006	Pinctada fucata PiBV infection survivor rep 4	DRX700584	DNBSEQ-T7 paired end sequencing of SAMD01608679	TRANSCRIPTOMIC	Oligo-dT	RNA-Seq		PAIRED	DRR720563	DNBSEQ-T7 paired end sequencing of SAMD01608679	8_1.fq.gz,8_2.fq.gz
